# Supplementary material for: Computational Indicator Approach for Assessment of Nanotoxicity of Two-Dimensional Nanomaterials
Source: Nanomaterials (Basel). 2022 Feb 15;12(4):650. doi: 10.3390/nano12040650 (PMC8879952; doi:10.3390/nano12040650)
Supplement: Supplementary file 1 [file nanomaterials-12-00650-s001.zip]

Archive with 1 entries (1 files):
- nanomaterials-1539659-SI-proof-final.pdf
